# Supplementary material for: An Approach to the Improvement of Graphene Production by Ultrasonic-Bath Treatment
Source: Nanomaterials (Basel). 2025 May 28;15(11):817. doi: 10.3390/nano15110817 (PMC12157132; doi:10.3390/nano15110817)
Supplement: Supplementary file 1 [file nanomaterials-15-00817-s001.zip]

Archive with 1 entries (1 files):
- nanomaterials-3614158-supplementary.pdf
